# Supplementary material for: Multiple Fingerprints and Spectrum-Effect Relationship of Polysaccharides from Saposhnikoviae Radix
Source: Molecules. 2022 Aug 18;27(16):5278. doi: 10.3390/molecules27165278 (PMC9415499; doi:10.3390/molecules27165278)
Supplement: Supplementary file 1 [file molecules-27-05278-s001.zip]

Archive with 1 entries (1 files):
- molecules-1826140-supplementary.pdf
